# Supplementary material for: Oral SARS-CoV-2 Spike Protein Recombinant Yeast Candidate Prompts Specific Antibody and Gut Microbiota Reconstruction in Mice
Source: Front Microbiol. 2022 Apr 7;13:792532. doi: 10.3389/fmicb.2022.792532 (PMC9022078; doi:10.3389/fmicb.2022.792532)
Supplement: Supplementary file 1 [file Table_1.XLSX]

## Sheet: species yeast treated vs vector
Male	species	Mean(A)	Variance(A)	Std.err(A)	Mean(C)	Variance(C)	Std.err(C)	P value	Q value
	uncultured_bacterium_f_Lachnospiraceae	0.0054	9.33e-07	0.000558	0.00103	1.77e-06	0.000942	0.0196	0.658
	uncultured_bacterium_f_Muribaculaceae	0.0125	2.36e-05	0.0028	0.00133	1.35e-06	0.000821	0.0227	0.658
	uncultured_bacterium_g_Lawsonella	0.000173	6.1e-09	4.51e-05	1.5e-05	4.53e-10	1.5e-05	0.0319	0.658
	uncultured_bacterium_g_Bryobacter	0.000165	1.22e-09	2.02e-05	0.000104	5.71e-12	1.69e-06	0.038	0.658
	uncultured_bacterium_g_Nocardioides	0.000151	1.41e-09	2.16e-05	8.16e-05	1.52e-10	8.73e-06	0.0395	0.658
	uncultured_bacterium_g_Ilumatobacter	0.000203	6.6e-09	4.69e-05	6.63e-05	8.92e-10	2.11e-05	0.0486	0.658
	uncultured_bacterium_g_Nitrospira	0.000125	3.23e-10	1.04e-05	6.7e-05	1.09e-09	2.33e-05	0.0641	0.658
	uncultured_bacterium_g_Turicibacter	8.98e-05	1.28e-09	2.07e-05	2.26e-05	1.02e-09	2.26e-05	0.0672	0.658
	uncultured_bacterium_f_Burkholderiaceae	0.000569	3.76e-08	0.000112	0.000326	8.09e-10	2.01e-05	0.0709	0.658
	uncultured_bacterium_g_Acidibacter	0.000442	1.58e-08	7.26e-05	0.000289	1.46e-11	2.7e-06	0.0724	0.658
	Roseomonas_sp._Sr43	9.91e-05	2.42e-09	2.84e-05	3.71e-05	1.28e-10	8.01e-06	0.074	0.658
	Egicoccus_halophilus	3.55e-05	3.77e-09	3.55e-05	0.000213	1.21e-08	7.79e-05	0.0755	0.658
	uncultured_bacterium_g_Ralstonia	0.000112	2.7e-09	3e-05	0.000324	1.93e-08	9.83e-05	0.0791	0.658
	uncultured_bacterium_g_Lachnospiraceae_NK4A136_group	0.00605	2.22e-05	0.00272	0.00052	2.51e-08	0.000112	0.0813	0.658
	uncultured_bacterium_g_Blautia	0.00319	7.49e-06	0.00158	5.22e-05	1.06e-09	2.31e-05	0.0843	0.658
	uncultured_bacterium_g_Georgenia	3.69e-05	5.3e-10	1.33e-05	7.52e-06	1.13e-10	7.52e-06	0.0929	0.658
	uncultured_bacterium_g_Curtobacterium	0.000868	5.06e-08	0.00013	0.000571	1.65e-08	9.07e-05	0.0967	0.658
	uncultured_bacterium_g_Lachnospiraceae_UCG-001	0.000371	1.16e-07	0.000197	7.52e-06	1.13e-10	7.52e-06	0.0987	0.658
	uncultured_bacterium_g_Ruminococcus_2	0.000137	1.24e-08	6.43e-05	1.5e-05	4.53e-10	1.5e-05	0.0996	0.658
Female	Moraxella_osloensis	0.000118	6.31e-12	1.45e-06	5.92e-05	1.86e-12	9.65e-07	0.00162	0.312
	uncultured_bacterium_g_Oscillospira	0.000123	2.61e-10	9.33e-06	7.52e-06	1.13e-10	7.52e-06	0.00568	0.545
	uncultured_bacterium_g_Candidatus_Arthromitus	0.388	0.00126	0.0205	0.504	0.000212	0.0103	0.0144	0.819
	Bradyrhizobium_sp._TUTAHSA27	0.000331	6.41e-09	4.62e-05	0.000148	1.16e-11	2.41e-06	0.0273	0.819
	uncultured_bacterium_c_Acidimicrobiia	8.37e-05	6.07e-11	4.5e-06	2.99e-05	4.68e-10	1.53e-05	0.0408	0.819
	uncultured_bacterium_g_Caulobacter	0.000178	2.25e-09	2.74e-05	8.86e-05	3.57e-10	1.34e-05	0.0506	0.819
	uncultured_bacterium_g_Prevotellaceae_NK3B31_group	0.000103	7.59e-10	1.59e-05	5.19e-05	1.36e-10	8.25e-06	0.0544	0.819
	uncultured_bacterium_g_Rikenellaceae_RC9_gut_group	4.93e-05	5.29e-10	1.33e-05	7.28e-06	1.06e-10	7.28e-06	0.059	0.819
	uncultured_bacterium_g_Lactobacillus	0.54	0.00282	0.0307	0.459	5.14e-05	0.00507	0.0649	0.819
	uncultured_bacterium_g_Akkermansia	6.85e-05	8.42e-10	1.68e-05	2.21e-05	9.92e-11	7.04e-06	0.0685	0.819
	Roseburia_inulinivorans	0.000231	1.43e-10	6.9e-06	6.77e-05	9.17e-09	6.77e-05	0.0779	0.819
	Dickeya_chrysanthemi	0.000123	1.75e-09	2.41e-05	0.000178	1.68e-11	2.9e-06	0.0862	0.819
	uncultured_bacterium_g_Nitrospira	0.000153	2.97e-09	3.14e-05	6.7e-05	1.09e-09	2.33e-05	0.0902	0.819
	uncultured_bacterium_g_Christensenellaceae_R-7_group	7.82e-05	2.5e-09	2.89e-05	1.48e-05	1.16e-13	2.41e-07	0.0915	0.819
	uncultured_bacterium_f_Burkholderiaceae	0.000499	1.82e-08	7.78e-05	0.000326	8.09e-10	2.01e-05	0.0944	0.819
	uncultured_bacterium_g_Lachnospiraceae_XPB1014_group	7.34e-05	2.72e-09	3.01e-05	7.28e-06	1.06e-10	7.28e-06	0.0966	0.819
	Roseomonas_sp._Sr43	7.41e-05	7.09e-10	1.54e-05	3.71e-05	1.28e-10	8.01e-06	0.0977	0.819

## Sheet: species vector vs blank control
species	Mean(C)	Variance(C)	Std.err(C)	Mean(D)	Variance(D)	Std.err(D)	P value	Q value
uncultured_bacterium_g_Pantoea	7.4e-05	2.91e-12	1.21e-06	0	0	0	0	0
uncultured_bacterium_g_Ruminococcaceae_UCG-002	2.96e-05	4.66e-13	4.83e-07	0	0	0	0.00198	0.19
Dickeya_chrysanthemi	0.000178	1.68e-11	2.9e-06	0	0	0	0.00396	0.254
uncultured_bacterium_g_[Eubacterium]_eligens_group	0	0	0	1.52e-05	1.07e-12	7.31e-07	0.00595	0.285
uncultured_bacterium_g_Serratia	0.000215	2.38e-10	1.09e-05	0	0	0	0.00793	0.304
uncultured_bacterium_g_Candidatus_Xiphinematobacter	3.69e-05	9.25e-11	6.8e-06	0.000181	8.21e-11	6.41e-06	0.00991	0.317
uncultured_bacterium_g_Acidothermus	0.000171	1.25e-09	2.5e-05	0.000575	6.3e-10	1.78e-05	0.0119	0.326
uncultured_bacterium_g_Dyadobacter	0.000148	3.07e-10	1.24e-05	0	0	0	0.0139	0.333
Rhodococcus_sp._B-1016	0.00031	1.21e-09	2.45e-05	7.22e-06	1.04e-10	7.22e-06	0.0159	0.338
uncultured_bacterium_o_Acidobacteriales	0.0004	1.37e-10	8.29e-06	0.00028	7.05e-11	5.94e-06	0.0178	0.343
uncultured_bacterium_g_Acidibacter	0.000289	1.46e-11	2.7e-06	0.000672	2.56e-09	3.58e-05	0.0198	0.346
uncultured_bacterium_f_Burkholderiaceae	0.000326	8.09e-10	2.01e-05	0.000106	2.02e-10	1.01e-05	0.0238	0.38
uncultured_bacterium_g_Brevundimonas	0.000193	6.44e-10	1.79e-05	7.96e-06	1.27e-10	7.96e-06	0.0257	0.38
uncultured_bacterium_c_Subgroup_6	0.000392	2.03e-12	1.01e-06	0.000713	2.36e-09	3.44e-05	0.0277	0.38
uncultured_bacterium_g_Nocardioides	8.16e-05	1.52e-10	8.73e-06	0	0	0	0.0297	0.38
Acidisoma_tundrae	0.000282	2.34e-09	3.42e-05	0	0	0	0.0337	0.394
uncultured_bacterium_c_Deltaproteobacteria	5.92e-05	1.86e-12	9.65e-07	9.11e-05	3.85e-11	4.39e-06	0.0357	0.394
bacterium_ICN9	0.000356	5.04e-09	5.02e-05	7.22e-06	1.04e-10	7.22e-06	0.0376	0.394
Pseudomonas_lurida	0.000125	8.13e-10	2.02e-05	0	0	0	0.0396	0.394
uncultured_bacterium_g_Acidocella	0.000193	2.15e-09	3.28e-05	0	0	0	0.0416	0.394
uncultured_bacterium_g_Sphingomonas	0.00154	5.02e-08	0.000158	0.000541	1.25e-08	7.91e-05	0.0436	0.394
uncultured_bacterium_g_Curtobacterium	0.000571	1.65e-08	9.07e-05	5.42e-05	1.28e-09	2.53e-05	0.0456	0.394
uncultured_bacterium_g_Frondihabitans	0.000296	7.71e-10	1.96e-05	4.33e-05	3.76e-09	4.33e-05	0.0475	0.394
Methylobacterium_extorquens	0.000104	5.44e-10	1.65e-05	7.96e-06	1.27e-10	7.96e-06	0.0515	0.394
uncultured_bacterium_g_Caulobacter	8.86e-05	3.57e-10	1.34e-05	7.96e-06	1.27e-10	7.96e-06	0.0535	0.394
uncultured_bacterium_g_Burkholderia-Caballeronia-Paraburkholderia	0.00128	1.25e-07	0.00025	9.33e-05	4.99e-09	4.99e-05	0.0554	0.394
Roseomonas_sp._Sr43	3.71e-05	1.28e-10	8.01e-06	0	0	0	0.0574	0.394
uncultured_bacterium_f_Acetobacteraceae	0.000149	2.05e-09	3.2e-05	0	0	0	0.0574	0.394
uncultured_bacterium_g_Lachnospiraceae_AC2044_group	5.95e-05	4.98e-10	1.58e-05	0	0	0	0.0712	0.466
uncultured_bacterium_f_Xanthobacteraceae	0.000193	2.15e-09	3.28e-05	0.000365	2.14e-09	3.27e-05	0.0732	0.466
uncultured_bacterium_g_Paracoccus	0.000258	7.79e-09	6.24e-05	2.96e-05	3.76e-10	1.37e-05	0.0752	0.466
uncultured_bacterium_g_Pseudomonas	0.000505	1.88e-08	9.7e-05	7.95e-05	1.26e-08	7.95e-05	0.0811	0.487
Aeromicrobium_erythreum	0.00014	2.41e-09	3.47e-05	1.59e-05	5.06e-10	1.59e-05	0.0851	0.495
Megasphaera_elsdenii	7.52e-06	1.13e-10	7.52e-06	3.76e-05	6.64e-11	5.76e-06	0.093	0.524

## Sheet: species male and female agents
species	Mean(A)	Variance(A)	Std.err(A)	Mean(B)	Variance(B)	Std.err(B)	P value	Q value
uncultured_bacterium_f_Muribaculaceae	0.0125	2.36e-05	0.0028	0.00136	3.89e-07	0.00036	0.0115	0.97
uncultured_bacterium_g_Halomonas	6.58e-05	9.7e-10	1.8e-05	0.000326	1.21e-08	6.34e-05	0.0121	0.97
uncultured_bacterium_g_Ilumatobacter	0.000203	6.6e-09	4.69e-05	7.39e-05	9.02e-10	1.73e-05	0.029	0.97
uncultured_bacterium_g_Blastococcus	0.000279	4.81e-08	0.000127	3.46e-05	1.43e-09	2.18e-05	0.0712	0.97
uncultured_bacterium_g_Dietzia	7.51e-05	1.25e-11	2.04e-06	0.000225	2.11e-08	8.39e-05	0.0869	0.97
uncultured_bacterium_f_Gemmatimonadaceae	0.000178	1.66e-08	7.43e-05	4.97e-05	9.9e-10	1.82e-05	0.0994	0.97
